# Supplementary material for: Gene Expression as a Guide to the Development of Novel Therapies in Primary Glomerular Diseases
Source: J Clin Med. 2021 May 24;10(11):2262. doi: 10.3390/jcm10112262 (PMC8197155; doi:10.3390/jcm10112262)
Supplement: Supplementary file 1 [file jcm-10-02262-s001.zip]

Archive with 1 entries (1 files):
- jcm-1194036-supplementary.xlsx
